# Supplementary material for: Parasitism in Children Aged Three Years and Under: Relationship between Infection and Growth in Rural Coastal Kenya
Source: PLoS Negl Trop Dis. 2015 May 21;9(5):e0003721. doi: 10.1371/journal.pntd.0003721 (PMC4440755; doi:10.1371/journal.pntd.0003721)
Supplement: S1 Dataset — (XLS) [file pntd.0003721.s002.xls]

## Sheet: Child Parasite Database.csv
maternalid	babyid	infollowup	hookworm1	hookworm2	hookworm3	hookworm4	hookworm5	trich1	trich2	trich3	trich4	trich5	Ascaris1	Ascaris2	Ascaris3	Ascaris4	Ascaris5	Ascaris7	ehisto1	ehisto2	ehisto3	ehisto4	ehisto5	giardia1	giardia2	giardia3	giardia4	giardia5	Strongyloides1	Strongyloides2	Strongyloides3	Strongyloides4	Strongyloides5	schisto1	schisto2	schisto3	schisto4	schisto5	malaria1	malariasp1	malaria2	malariasp2	malaria3	malariasp3	malaria4	malariasp4	malaria5	malariasp5	malariasp6
1	1	1	-99	0				-99	0				-99	0					-99	0				-99	0				-99	0				-99	0
2	2	1	-99	-99	0			-99	-99	0			-99	-99	0				-99	-99	0			-99	-99	0			-99	-99	0			-99	0	0			1	pf
3	3	1	-99					-99					-99						-99					-99					-99					-99					1	pf
4	4	1	-99	0				-99	0				-99	0					-99	0				-99	0				-99	0				-99	0				1	pm
7	7	1	-99					-99					-99						-99					-99					-99					-99					0	0
8	8	1	-99	0	1			-99	0	1			-99	0	0				-99	0	0			-99	0	0			-99	0	0			-99	0	0			1	pf
9	9	0	-99	0				-99	0				-99	0					-99	0				-99	0				-99	0				-99	0				0	0
11	11	0	-99	-99				-99	-99				-99	-99					-99	-99				-99	-99				-99	-99				0	-99
12	12	1	-99	-99	-99			-99	-99	-99			-99	-99	-99				-99	-99	-99			-99	-99	-99			-99	-99	-99			-99	0	0
15	15	1	-99	0				-99	0				-99	0					-99	0				-99	0				-99	0				-99	0				0	0
16	16	1	-99	-99	-99	-99	-99	-99	-99	-99	-99	-99	-99	-99	-99	-99	-99		-99	-99	-99	-99	-99	-99	-99	-99	-99	-99	-99	-99	-99	-99	-99	1	-99	1	1	1			0	0
17	17	0	-99	0				-99	0				-99	0					-99	0				-99	0				-99	0				-99	0				0	0
18	18	1	0	0				0	0				0	0					0	0				0	0				0	-99				0	-99
21	21	0	-99	-99				-99	-99				-99	-99					-99	-99				-99	-99				-99	-99				0	-99						0	0
22	22	1	-99					-99					-99						-99					-99					-99					-99					0	0
23	23	1	-99	-99	0			-99	-99	0			-99	-99	0				-99	-99	1			-99	-99	0			-99	-99	0			-99	0	1			1	pf
25	25	1	-99					-99					-99						-99					-99					-99					1
27	27	1	1	0				0	0				0	0					0	0				0	0				0	0				0	0				1	pf
29	29	1	-99	-99	0			-99	-99	0			-99	-99	0				-99	-99	0			-99	-99	0			-99	-99	0			0	0	0							0	0
30	30	0	0					1					0						1					0					0					1
31	31	1	-99	0	0			-99	0	0			-99	0	0				-99	0	0			-99	0	0			-99	0	0			0	0	0					1	pf
34	0034A	1	-99	-99				-99	-99				-99	-99					-99	-99				-99	-99				-99	-99				0	0				0	0
34	0034B	1	-99	-99				-99	-99				-99	-99					-99	-99				-99	-99				-99	-99				0	0				0	0
35	35	1	-99	-99	-99	0		-99	-99	-99	0		-99	-99	-99	0			-99	-99	-99	0		-99	-99	-99	0		-99	-99	-99	0		0	0	0	0								0	0
39	39	1	0	0				0	0				0	0					0	0				0	0				0	0				0	0				0	0
40	40	1	1	0				0	0				0	0					0	0				0	0				0	0				1	1				1	pm
41	41	1	-99	-99	-99	0		-99	-99	-99	0		-99	-99	-99	0			-99	-99	-99	0		-99	-99	-99	0		-99	-99	-99	0		0	0	0	0								1	pf
44	44	1	-99	-99	1			-99	-99	0			-99	-99	0				-99	-99	0			-99	-99	0			-99	-99	0			0	0	0							1	pf
47	47	1	-99					-99					-99						-99					-99					-99					0
49	49	0	-99	0				-99	0				-99	0					-99	0				-99	0				-99	0				0	0				1	pf	1	pm
50	50	1	-99	-99	1			-99	-99	0			-99	-99	0				-99	-99	0			-99	-99	0			-99	-99	0			1	1	1							1	pf
51	51	1	-99	-99	0			-99	-99	0			-99	-99	0				-99	-99	0			-99	-99	0			-99	-99	0			0	0	0							0	0
52	52	1	-99	-99	-99			-99	-99	-99			-99	-99	-99				-99	-99	-99			-99	-99	-99			-99	-99	-99			0	0	0
53	53	1	-99	0				-99	0				-99	0					-99	0				-99	0				-99	0				0	0						0	0
54	54	0	-99	1				-99	0				-99	0					-99	0				-99	0				-99	0				0	0						0	0
57	57	1	-99	-99	1			-99	-99	0			-99	-99	0				-99	-99	0			-99	-99	0			-99	-99	0			0	0	0							0	0
58	58	1	-99	-99	-99	0		-99	-99	-99	0		-99	-99	-99	0			-99	-99	-99	0		-99	-99	-99	0		-99	-99	-99	0		0	0	0	0		0	0					0	0
60	60	1	-99	-99	1			-99	-99	0			-99	-99	0				-99	-99	0			-99	-99	0			-99	-99	0			0	0	0							1	pf					pv
62	62	1	-99	0				-99	0				-99	0					-99	0				-99	0				-99	0				0	0						0	0
63	63	1	-99	0				-99	0				-99	0					-99	0				-99	0				-99	0				0	0						0	0
64	64	0	0					0					0						0					0					0					0					0	0
65	65	1	-99	-99	-99	0		-99	-99	-99	0		-99	-99	-99	0			-99	-99	-99	0		-99	-99	-99	0		-99	-99	-99	0		0	0	0	0								0	0
68	68	0	-99	0				-99	0				-99	0					-99	1				-99	0				-99	0				0	0						0	0
69	69	0	0					0					0						1					0					0					0					0	0
71	71	1	0	0				0	0				0	0					0	0				0	0				0	0				0	0				0	0
72	72	1	0					0					0						0					0					0					0					1	pm
74	74	1	0					0					0						0					0					0					1					0	0									po
76	76	0	-99	0				-99	0				-99	0					-99	0				-99	0				-99	0				0	0						0	0
77	77	1	-99	-99				-99	-99				-99	-99					-99	-99				-99	-99				-99	-99				0	0
78	78	1	-99	0				-99	1				-99	0					-99	0				-99	0				-99	0				1	0						1	pf
79	79	1	-99	0				-99	0				-99	0					-99	0				-99	0				-99	0				0	0						0	0
80	80	1	-99	-99	0			-99	-99	0			-99	-99	0				-99	-99	0			-99	-99	0			-99	-99	0			0	0	0							1	pf
82	82	1	-99	1	0			-99	0	0			-99	0	0				-99	0	0			-99	0	0			-99	0	0			0	0	0					1	pf
83	83	1	-99	0				-99	0				-99	0					-99	1				-99	0				-99	0				0	0						1	pm
84	84	0	0					0					0						0					0					0					0					0	0
86	86	1	-99	0				-99	0				-99	0					-99	0				-99	0				-99	0				0	0
87	87	0	-99	-99	0			-99	-99	0			-99	-99	0				-99	-99	0			-99	-99	0			-99	-99	0			1	1	1							0	0
89	89	0	-99	0				-99	0				-99	0					-99	0				-99	0				-99	0				0	0						1	pm
90	90	1	-99	-99	-99	0		-99	-99	-99	0		-99	-99	-99	0			-99	-99	-99	0		-99	-99	-99	0		-99	-99	-99	0		0	0	0	0								0	0
97	97	1	-99	-99	0			-99	-99	0			-99	-99	0				-99	-99	0			-99	-99	0			-99	-99	0			0	0	0							1	pf
98	98	1	-99	-99	0			-99	-99	0			-99	-99	0				-99	-99	0			-99	-99	0			-99	-99	0			0	0	0							0	0
99	99	1	-99	-99	1			-99	-99	0			-99	-99	0				-99	-99	0			-99	-99	0			-99	-99	0			0	0	0
100	100	1	-99	-99	-99	1	0	-99	-99	-99	0	0	-99	-99	-99	0	0		-99	-99	-99	0	0	-99	-99	-99	0	0	-99	-99	-99	0	0	0	0	0	0	0							0	0
101	101	1	-99	0				-99	0				-99	0					-99	0				-99	0				-99	0				0	0						0	0
103	103	1	1					1					0						0					0					0					0					1	pf									pf
104	104	1	-99	-99	0	0		-99	-99	0	0		-99	-99	0	0			-99	-99	1	0		-99	-99	0	0		-99	-99	0	0		0	0	0	-99						1	pm
105	105	0	-99	-99	1			-99	-99	0			-99	-99	0				-99	-99	0			-99	-99	0			-99	-99	0			0	0	0							0	0
107	107	0	1					1					0						0					0					0					0					0	0
108	108	1	-99	0				-99	0				-99	0					-99	0				-99	0				-99	0				0	0						0	0
110	110	1	-99	-99				-99	-99				-99	-99					-99	-99				-99	-99				-99	-99				1	1				1	pf
111	111	1	-99	0				-99	0				-99	0					-99	0				-99	0				-99	0				0	0						1	pf
113	113	1	0					0					0						0					0					0					0					0	0
115	115	1	1					0					0						0					0					0					0					1	pm
118	118	0	-99	-99	1			-99	-99	0			-99	-99	0				-99	-99	0			-99	-99	0			-99	-99	0			1	1	0							0	0
121	121	1	-99	-99				-99	-99				-99	-99					-99	-99				-99	-99				-99	-99				0	0				1	pf
123	123	1	-99	-99	0			-99	-99	0			-99	-99	0				-99	-99	0			-99	-99	0			-99	-99	0			-99	0	0
126	126	1	1	0				0	0				1	0					0	1				0	0				0	0				0	0				1	pf
127	127	1	-99	-99	-99			-99	-99	-99			-99	-99	-99				-99	-99	-99			-99	-99	-99			-99	-99	-99			0	0	0			0	0
129	129	0	-99	-99	0			-99	-99	0			-99	-99	0				-99	-99	0			-99	-99	0			-99	-99	0			0	0	0							1	pm
130	0130A	1	-99	-99	-99	0		-99	-99	-99	0		-99	-99	-99	0			-99	-99	-99	0		-99	-99	-99	0		-99	-99	-99	0		0	0	0	0								0	0
130	0130B	1	-99	-99	-99	0		-99	-99	-99	0		-99	-99	-99	0			-99	-99	-99	0		-99	-99	-99	0		-99	-99	-99	0		0	0	0	0								0	0
131	131	1	0					0					0						0					0					1					0					0	0
136	0136A	0	0					0					0						0					0					0					0					1	pf
136	0136B	0	0					0					0						0					0					0					0					1	pf
137	137	1	-99	-99	0			-99	-99	0			-99	-99	0				-99	-99	0			-99	-99	0			-99	-99	0			0	0	0							0	0
138	138	1	0	0				0	0				0	0					0	0				0	0				0	0				1	1				0	0
141	141	0	-99	0				-99	0				-99	0					-99	0				-99	0				-99	0				0	0						0	0
142	0142A	1	-99	-99	-99			-99	-99	-99			-99	-99	-99				-99	-99	-99			-99	-99	-99			-99	-99	-99			0	0	0			0	0
142	0142B	1	-99	-99	-99			-99	-99	-99			-99	-99	-99				-99	-99	-99			-99	-99	-99			-99	-99	-99			0	0	0			0	0
143	143	1	-99	1				-99	0				-99	0					-99	0				-99	0				-99	0				1	1						0	0
145	145	1	-99	0				-99	0				-99	0					-99	0				-99	0				-99	0				1	0						1	pf
148	148	1	-99	1				-99	1				-99	0					-99	0				-99	0				-99	0				0	0						0	0
150	150	1	-99	0				-99	0				-99	0					-99	0				-99	0				-99	0				0	0						0	0
152	152	1	-99	1	0			-99	0	0			-99	0	0				-99	0	0			-99	0	0			-99	0	0			0	0	0					0	0
157	157	1	-99	-99	-99	0		-99	-99	-99	0		-99	-99	-99	0			-99	-99	-99	1		-99	-99	-99	0		-99	-99	-99	0		0	0	0	0								0	0
161	161	1	-99	0				-99	0				-99	0					-99	0				-99	0				-99	0				0	0						0	0
162	162	1	-99	-99	0			-99	-99	0			-99	-99	0				-99	-99	0			-99	-99	0			-99	-99	0			1	1	1
169	169	0	0					0					0						0					0					0					1					0	0
170	170	1	-99	0				-99	0				-99	0					-99	1				-99	0				-99	0				0	0						1	pm
171	171	1	-99	1				-99	0				-99	0					-99	1				-99	0				-99	0				0	0						0	0
176	176	0	-99	-99	-99	-99		-99	-99	-99	-99		-99	-99	-99	-99			-99	-99	-99	-99		-99	-99	-99	-99		-99	-99	-99	-99		0	1	0	0
177	177	0	-99	-99	0			-99	-99	0			-99	-99	0				-99	-99	0			-99	-99	0			-99	-99	0			1	1	1							0	0
178	178	1	-99	-99	1			-99	-99	0			-99	-99	0				-99	-99	0			-99	-99	0			-99	-99	0			0	0	0							0	0
180	180	1	-99	-99				-99	-99				-99	-99					-99	-99				-99	-99				-99	-99				0	0
181	181	1	-99	-99	0			-99	-99	0			-99	-99	0				-99	-99	0			-99	-99	0			-99	-99	0			0	0	0							0	0
183	183	0	-99	0				-99	0				-99	0					-99	0				-99	0				-99	0				0	0
185	185	1	-99	0				-99	0				-99	0					-99	0				-99	0				-99	0				0	0
186	186	1	-99	-99	1			-99	-99	0			-99	-99	0				-99	-99	0			-99	-99	0			-99	-99	0			0	0	0
187	187	1	-99	1				-99	0				-99	0					-99	0				-99	0				-99	0				0	0						0	0
189	189	1	-99	1				-99	0				-99	0					-99	0				-99	0				-99	0				1	1						0	0
192	192	1	-99	0				-99	0				-99	0					-99	0				-99	0				-99	0				0	0						1	pf
193	193	1	-99	-99				-99	-99				-99	-99					-99	-99				-99	-99				-99	-99				0	0				0	0
195	195	1	-99	-99	0			-99	-99	0			-99	-99	0				-99	-99	0			-99	-99	0			-99	-99	0			0	0	0							0	0
197	197	1	-99	1				-99	0				-99	0					-99	0				-99	0				-99	0				0	0
198	198	1	0					0					0						0					0					0					0					0	0
199	199	1	-99	-99	1	0		-99	-99	1	0		-99	-99	0	0			-99	-99	0	1		-99	-99	0	0		-99	-99	0	0		0	0	0	0
200	200	1	-99	0				-99	0				-99	0					-99	1				-99	0				-99	0				0	0						1	pm
201	201	1	0					0					0						0					0					0					0					0	0
203	203	1	-99	0				-99	0				-99	0					-99	0				-99	0				-99	0				0	1						0	0
204	204	1	0					0					0						0					0					0					0					0	0
205	205	1	-99	-99	1			-99	-99	0			-99	-99	0				-99	-99	0			-99	-99	0			-99	-99	0			1	1	0							0	0
206	206	1	-99	0				-99	0				-99	0					-99	1				-99	0				-99	0				0	0
209	209	1	-99	0				-99	0				-99	0					-99	0				-99	0				-99	0				0	0						0	0
210	210	1	-99	1	0			-99	0	0			-99	1	0				-99	0	0			-99	0	0			-99	0	0			0	0	0					0	0
212	212	1	-99	0				-99	0				-99	0					-99	0				-99	0				-99	1				0	0						0	0
213	213	1	-99					-99					-99						-99					-99					-99					0					1	pm
215	215	0	-99	1	1			-99	1	0			-99	0	-99				-99	0	1			-99	0	0			-99	0	0			1	1	1					0	0
219	219	1	-99	-99	0			-99	-99	1			-99	-99	0				-99	-99	1			-99	-99	0			-99	-99	0			1	0	1
220	220	1	-99	0				-99	0				-99	0					-99	0				-99	0				-99	0				0	0						1	pm
221	221	1	1					0					0						0					0					0					1					1	pm
223	223	1	-99	1				-99	0				-99	0					-99	0				-99	0				-99	0				0	0						1	pm
225	225	1	-99	0				-99	0				-99	0					-99	0				-99	0				-99	0				0	0						0	0
227	227	0	-99	0				-99	0				-99	0					-99	0				-99	0				-99	0				0	0						0	0
229	229	1	0	-99	-99			0	-99	-99			0	-99	-99				0	-99	-99			0	-99	-99			0	-99	-99			0	0	0			0	0
230	230	1	0					0					0						0					0					0					0					0	0
231	231	1	-99	1				-99	0				-99	0					-99	0				-99	0				-99	0				0	0						0	0
232	232	1	-99	1				-99	0				-99	0					-99	0				-99	0				-99	0				0	0						1	pm
233	233	1	-99	-99	-99	0		-99	-99	-99	0		-99	-99	-99	0			-99	-99	-99	0		-99	-99	-99	0		-99	-99	-99	0		0	0	0	0								0	0
234	234	0	-99	-99	0			-99	-99	0			-99	-99	0				-99	-99	0			-99	-99	0			-99	-99	0			0	1	0
235	235	1	-99	0				-99	0				-99	0					-99	1				-99	0				-99	0				0	0						1	pf
237	237	1	-99	-99	0			-99	-99	0			-99	-99	0				-99	-99	0			-99	-99	0			-99	-99	0			0	0	0							1	pm
238	238	1	-99	-99	1	0		-99	-99	0	0		-99	-99	0	0			-99	-99	0	0		-99	-99	0	0		-99	-99	0	0		0	0	0	0						0	0
239	239	1	-99	-99	0			-99	-99	0			-99	-99	0				-99	-99	0			-99	-99	0			-99	-99	0			0	0	0
241	241	1	-99	-99	0			-99	-99	0			-99	-99	0				-99	-99	0			-99	-99	0			-99	-99	0			0	0	0							0	0
242	242	0	0					0					0						0					0					0					0					0	0
243	243	1	-99	-99	-99	0		-99	-99	-99	0		-99	-99	-99	0			-99	-99	-99	0		-99	-99	-99	0		-99	-99	-99	0		0	0	0	0								0	0
244	244	1	-99	-99	-99	0		-99	-99	-99	0		-99	-99	-99	0			-99	-99	-99	0		-99	-99	-99	0		-99	-99	-99	0		0	0	0	0		0	0
246	246	1	-99	0	0			-99	0	0			-99	0	0				-99	0	0			-99	0	0			-99	0	0			0	0	0			0	0	0	0
250	250	0	-99	-99	0			-99	-99	0			-99	-99	0				-99	-99	0			-99	-99	0			-99	-99	0			0	0	0							0	0
251	251	1	1	1	1			0	-99	0			0	-99	0				0	1	0			0	0	0			0	0	0			0	0	0			0	0
252	252	1	-99	-99	1			-99	-99	1			-99	-99	0				-99	-99	1			-99	-99	0			-99	-99	0			0	0	0							0	0
255	255	1	1					1					0						0					0					0					-99					0	0
256	256	1	-99	-99	0			-99	-99	0			-99	-99	0				-99	-99	1			-99	-99	0			-99	-99	0			1	1	0							1	pf
257	257	1	-99	1				-99	0				-99	0					-99	0				-99	0				-99	0				0	0						0	0
258	258	1	-99	-99	-99	0		-99	-99	-99	0		-99	-99	-99	0			-99	-99	-99	1		-99	-99	-99	0		-99	-99	-99	0		1	1	1	1								0	0
259	259	1	-99	-99	-99	0		-99	-99	-99	0		-99	-99	-99	0			-99	-99	-99	0		-99	-99	-99	0		-99	-99	-99	0		0	0	0	0
260	260	1	-99	-99	-99			-99	-99	-99			-99	-99	-99				-99	-99	-99			-99	-99	-99			-99	-99	-99			0	0	0
262	262	1	-99	1	0			-99	1	0			-99	0	0				-99	1	0			-99	0	0			-99	0	0			0	0	0					0	0
263	263	1	-99	-99	0			-99	-99	0			-99	-99	0				-99	-99	1			-99	-99	0			-99	-99	0			0	0	0							1	pm
266	266	1	-99	-99	0			-99	-99	0			-99	-99	0				-99	-99	1			-99	-99	0			-99	-99	0			0	0	0			0	0
267	267	0	-99	-99	-99			-99	-99	-99			-99	-99	-99				-99	-99	-99			-99	-99	-99			-99	-99	-99			0	0	0			1	pf
268	268	1	-99	-99	-99	0		-99	-99	-99	0		-99	-99	-99	0			-99	-99	-99	0		-99	-99	-99	0		-99	-99	-99	0		0	0	0	0								0	0
269	269	1	-99	-99	0			-99	-99	0			-99	-99	0				-99	-99	0			-99	-99	0			-99	-99	0			0	0	0							0	0
270	270	1	-99	0				-99	0				-99	0					-99	0				-99	0				-99	0				0	0						0	0
272	272	1	-99					-99					-99						-99					-99					-99					0					0	0
274	274	1	-99	-99	1			-99	-99	0			-99	-99	0				-99	-99	0			-99	-99	0			-99	-99	1			0	0	0							0	0
275	275	1	-99	-99	-99	0		-99	-99	-99	0		-99	-99	-99	0			-99	-99	-99	0		-99	-99	-99	0		-99	-99	-99	0		0	0	0	0								0	0
276	276	1	-99	-99	1	0		-99	-99	0	0		-99	-99	0	0			-99	-99	1	0		-99	-99	0	0		-99	-99	0	0		0	0	0	0						0	0
277	277	1	-99	-99	0			-99	-99	0			-99	-99	0				-99	-99	1			-99	-99	0			-99	-99	0			0	0	0							0	0
279	279	1	0					0					0						0					0					0					0					0	0
280	280	1	-99	-99	0			-99	-99	0			-99	-99	0				-99	-99	0			-99	-99	0			-99	-99	0			0	0	0							1	pf
281	281	1	-99	1				-99	0				-99	0					-99	1				-99	0				-99	0				0	0						0	0
284	284	1	-99	0				-99	0				-99	0					-99	1				-99	0				-99	0				0	0						0	0
285	285	1	-99	0	1			-99	0	0			-99	0	0				-99	0	1			-99	0	0			-99	0	0			0	0	0					0	0
286	286	1	-99	-99	1			-99	-99	0			-99	-99	0				-99	-99	1			-99	-99	0			-99	-99	0			0	0	0							0	0
287	287	1	-99	0				-99	1				-99	0					-99	1				-99	0				-99	0				1	1
289	289	1	-99	1				-99	0				-99	0					-99	0				-99	0				-99	0				0	0						0	0
291	0291A	1	-99	-99	0			-99	-99	0			-99	-99	0				-99	-99	0			-99	-99	0			-99	-99	0			0	0	0					0	0	0	0
291	0291B	1	-99	-99	0			-99	-99	0			-99	-99	0				-99	-99	0			-99	-99	0			-99	-99	0			0	0	0					0	0	0	0
292	292	1	-99	-99	0			-99	-99	0			-99	-99	0				-99	-99	0			-99	-99	0			-99	-99	0			0	0	0							0	0
293	293	1	-99	1				-99	0				-99	0					-99	0				-99	0				-99	0				0	0						0	0
294	294	1	-99	1	0			-99	0	0			-99	0	0				-99	1	1			-99	0	0			-99	0	0			0	0	0					0	0
295	295	0	-99	0				-99	0				-99	0					-99	1				-99	0				-99	0				0	0						0	0
297	297	1	1					1					0						1					0					0					1					1	pm
298	298	1	-99	-99	1			-99	-99	0			-99	-99	0				-99	-99	0			-99	-99	0			-99	-99	0			1	1	1			0	0
301	301	1	-99	-99				-99	-99				-99	-99					-99	-99				-99	-99				-99	-99				1	1				0	0
303	303	1	-99	0				-99	0				-99	0					-99	0				-99	0				-99	0				0	0						0	0							pf
304	304	1	-99	-99	-99	0		-99	-99	-99	0		-99	-99	-99	0			-99	-99	-99	0		-99	-99	-99	0		-99	-99	-99	0		0	1	1	1
305	305	1	-99	-99	0			-99	-99	0			-99	-99	0				-99	-99	0			-99	-99	0			-99	-99	0			0	0	0							0	0
306	306	1	-99	-99	0			-99	-99	0			-99	-99	0				-99	-99	0			-99	-99	0			-99	-99	0			0	0	0							0	0
307	307	1	-99	-99				-99	-99				-99	-99					-99	-99				-99	-99				-99	-99				0	0				1	pf
308	308	1	-99	1	0			-99	0	0			-99	0	0				-99	0	0			-99	0	0			-99	0	0			0	0	0					0	0
309	309	1	-99	-99	0			-99	-99	0			-99	-99	0				-99	-99	0			-99	-99	0			-99	-99	0			0	0	0							0	0
310	310	1	-99	-99				-99	-99				-99	-99					-99	-99				-99	-99				-99	-99				0	0				1	pm	1	pf
311	311	1	-99	1				-99	0				-99	0					-99	0				-99	0				-99	0				1	1						0	0
312	312	1	-99	-99	-99	0		-99	-99	-99	0		-99	-99	-99	0			-99	-99	-99	0		-99	-99	-99	0		-99	-99	-99	0		0	0	0	0								0	0
313	313	1	-99	0				-99	0				-99	0					-99	1				-99	0				-99	0				0	0						1	pf
314	314	1	-99	-99	-99	1		-99	-99	-99	0		-99	-99	-99	0			-99	-99	-99	1		-99	-99	-99	0		-99	-99	-99	0		0	0	0	0								1	pf
319	319	1	-99	0				-99	0				-99	0					-99	1				-99	0				-99	0				0	0						0	0
321	321	1	1	0				0	0				0	0					0	1				0	0				0	0				1	0				0	0
322	322	1	-99	-99	0			-99	-99	0			-99	-99	0				-99	-99	1			-99	-99	0			-99	-99	0			0	0	0							0	0
323	323	1	-99	-99	-99	0		-99	-99	-99	0		-99	-99	-99	0			-99	-99	-99	1		-99	-99	-99	0		-99	-99	-99	0		0	0	0	0								0	0
327	327	1	-99	-99	-99	0		-99	-99	-99	0		-99	-99	-99	0			-99	-99	-99	1		-99	-99	-99	0		-99	-99	-99	0		0	0	0	0								0	0
328	328	1	-99	-99	1	1		-99	-99	0	0		-99	-99	0	0			-99	-99	0	0		-99	-99	0	0		-99	-99	0	0		0	0	0	0						0	0
330	330	1	-99	-99	-99	1	1	-99	-99	-99	0	0	-99	-99	-99	0	0		-99	-99	-99	0	0	-99	-99	-99	0	0	-99	-99	-99	0	0	0	0	0	0	0					0	0	0	0
331	331	1	-99	-99	0			-99	-99	0			-99	-99	0				-99	-99	1			-99	-99	0			-99	-99	0			0	0	0							0	0
332	332	1	-99	1	0			-99	0	0			-99	0	0				-99	1	0			-99	0	0			-99	0	0			0	0	0					0	0
333	333	1	-99	-99	0			-99	-99	0			-99	-99	0				-99	-99	1			-99	-99	0			-99	-99	0			0	0	0							0	0
334	334	1	-99	1	0			-99	0	0			-99	0	0				-99	0	0			-99	0	0			-99	0	0			0	0	0					0	0	0	0
335	335	1	0					0					0						1					0					0					0					0	0
336	336	1	-99	-99	0			-99	-99	0			-99	-99	0				-99	-99	1			-99	-99	0			-99	-99	0			0	0	0							0	0
339	339	1	0	0				0	0				0	0					0	0				0	0				0	0				0	0
341	341	1	-99	-99	-99	1		-99	-99	-99	0		-99	-99	-99	0			-99	-99	-99	0		-99	-99	-99	0		-99	-99	-99	0		0	0	0	0								0	0
344	344	1	1	1				0	0				0	0					0	1				0	0				0	0				0	0				0	0
345	345	1	-99	-99	1	0		-99	-99	1	0		-99	-99	0	0			-99	-99	0	0		-99	-99	0	0		-99	-99	0	0		0	1	0	1						0	0
347	347	1	-99	-99	-99	0		-99	-99	-99	0		-99	-99	-99	0			-99	-99	-99	0		-99	-99	-99	0		-99	-99	-99	0		0	0	0	0								0	0
348	348	0	0					0					0						1					0					0					0					0	0
350	350	1	-99	-99	0			-99	-99	0			-99	-99	0				-99	-99	0			-99	-99	0			-99	-99	0			0	0	0							0	0
351	351	0	1					0					0						0					0					0					0					0	0
352	352	1	-99	-99	-99	0		-99	-99	-99	0		-99	-99	-99	0			-99	-99	-99	0		-99	-99	-99	0		-99	-99	-99	0		0	0	0	0								0	0
355	355	0	-99	0				-99	0				-99	0					-99	0				-99	0				-99	0				0	0						0	0
356	356	1	-99	-99	0			-99	-99	0			-99	-99	0				-99	-99	0			-99	-99	0			-99	-99	0			0	0	0							0	0
357	357	1	0					0					0						0					0					0					1					0	0
358	358	1	-99	1				-99	0				-99	0					-99	0				-99	0				-99	0				0	0						0	0
359	359	1	-99	0				-99	0				-99	0					-99	1				-99	0				-99	0				0	0						0	0							pm
364	364	1	-99	-99	-99	-99	0	-99	-99	-99	-99	0	-99	-99	-99	-99	0		-99	-99	-99	-99	1	-99	-99	-99	-99	0	-99	-99	-99	-99	0	1	0	1	1	0									0	0
366	366	1	-99	-99	-99	0		-99	-99	-99	0		-99	-99	-99	0			-99	-99	-99	1		-99	-99	-99	0		-99	-99	-99	0		1	1	1	1								0	0
367	367	1	-99	-99	-99	-99	1	-99	-99	-99	-99	0	-99	-99	-99	-99	0		-99	-99	-99	-99	1	-99	-99	-99	-99	0	-99	-99	-99	-99	0	0	0	0	0	0									0	0
369	369	1	-99	-99	1			-99	-99	0			-99	-99	0				-99	-99	1			-99	-99	0			-99	-99	0			0	0	0							0	0
370	370	1	0					0					0						0					0					0					0					0	0
371	371	1	-99	0				-99	0				-99	0					-99	0				-99	0				-99	0				1	0						0	0
372	372	1	-99	-99				-99	-99				-99	-99					-99	-99				-99	-99				-99	-99				0	0				0	0
373	373	1	-99	-99	-99	-99	0	-99	-99	-99	-99	0	-99	-99	-99	-99	0		-99	-99	-99	-99	0	-99	-99	-99	-99	0	-99	-99	-99	-99	0	0	1	1	1	1							0	0	0	0
374	374	0	-99	-99	-99	-99	0	-99	-99	-99	-99	0	-99	-99	-99	-99	0		-99	-99	-99	-99	1	-99	-99	-99	-99	0	-99	-99	-99	-99	0	0	0	0	0	0			0	0					0	0
375	375	1	-99	-99	-99	0		-99	-99	-99	0		-99	-99	-99	0			-99	-99	-99	1		-99	-99	-99	0		-99	-99	-99	0		0	0	0	0		0	0
378	378	1	-99	-99	0			-99	-99	0			-99	-99	0				-99	-99	0			-99	-99	0			-99	-99	0			0	0	0							0	0
379	379	1	-99	-99	-99	-99	0	-99	-99	-99	-99	0	-99	-99	-99	-99	0		-99	-99	-99	-99	1	-99	-99	-99	-99	0	-99	-99	-99	-99	0	0	0	0	0	0									0	0
380	380	1	-99	0				-99	0				-99	0					-99	0				-99	0				-99	0				1	1						1	pf
382	382	1	1					0					0						1					0					0					0					0	0
383	383	1	-99	-99	-99	0	1	-99	-99	-99	0	1	-99	-99	-99	0	0		-99	-99	-99	1	0	-99	-99	-99	0	0	-99	-99	-99	0	0	1	1	1	1	1							0	0
384	384	1	-99	-99	1			-99	-99	1			-99	-99	0				-99	-99	0			-99	-99	0			-99	-99	0			0	0	0							0	0
389	389	1	-99	-99	0			-99	-99	0			-99	-99	1				-99	-99	0			-99	-99	0			-99	-99	0			0	0	0							0	0
391	391	1	-99	0				-99	0				-99	0					-99	1				-99	0				-99	0				0	0						0	0
392	392	1	1					1					0						0					0					0					1					0	0
394	394	0	0					0					0						1					0					0					0					0	0
395	395	1	-99	-99	-99	0		-99	-99	-99	0		-99	-99	-99	0			-99	-99	-99	1		-99	-99	-99	0		-99	-99	-99	0		0	0	0	0								0	0
397	397	1	-99	-99	0			-99	-99	0			-99	-99	0				-99	-99	0			-99	-99	0			-99	-99	0			1	1	1							0	0
398	398	1	-99	-99	-99	0		-99	-99	-99	1		-99	-99	-99	0			-99	-99	-99	0		-99	-99	-99	0		-99	-99	-99	0		0	0	0	0								0	0
399	399	1	-99	-99	-99	0		-99	-99	-99	0		-99	-99	-99	0			-99	-99	-99	1		-99	-99	-99	0		-99	-99	-99	0		0	0	0	0								0	0
400	400	1	-99	-99	-99			-99	-99	-99			-99	-99	-99				-99	-99	-99			-99	-99	-99			-99	-99	-99			0	0	0			0	0
402	402	1	-99	1				-99	0				-99	0					-99	0				-99	0				-99	0				0	0						0	0
407	407	1	-99	1	0			-99	1	0			-99	0	0				-99	0	1			-99	0	0			-99	0	0			0	0	0					0	0
408	408	1	-99	-99	0			-99	-99	0			-99	-99	0				-99	-99	0			-99	-99	0			-99	-99	0			0	0	0							0	0
409	409	0	-99	-99	0			-99	-99	0			-99	-99	0				-99	-99	1			-99	-99	0			-99	-99	0			0	0	0							1	pf
410	410	1	-99	-99	1			-99	-99	0			-99	-99	0				-99	-99	0			-99	-99	0			-99	-99	0			0	0	0							0	0
411	411	0	-99	-99	-99	-99	-99	-99	-99	-99	-99	-99	-99	-99	-99	-99	-99	0	-99	-99	-99	-99	-99	-99	-99	-99	-99	-99	-99	-99	-99	-99	-99	1	1	1	1	1
412	412	1	-99	0				-99	0				-99	0					-99	1				-99	0				-99	0				0	0
413	413	1	-99	-99	-99	-99	0	-99	-99	-99	-99	0	-99	-99	-99	-99	0		-99	-99	-99	-99	1	-99	-99	-99	-99	0	-99	-99	-99	-99	0	0	0	0	0	0									0	0
414	414	1	-99	-99	0			-99	-99	0			-99	-99	0				-99	-99	0			-99	-99	0			-99	-99	0			0	0	0			0	0			0	0					pf
417	417	1	-99	0	0			-99	1	0			-99	0	0				-99	0	0			-99	0	0			-99	0	0			0	0	0					0	0
420	420	1	-99	-99	1			-99	-99	0			-99	-99	0				-99	-99	0			-99	-99	0			-99	-99	0			0	0	0			0	0
421	421	0	-99	-99				-99	-99				-99	-99					-99	-99				-99	-99				-99	-99				0	0				0	0
422	422	0	-99	-99				-99	-99				-99	-99					-99	-99				-99	-99				-99	-99				0	0				0	0
425	425	1	-99	-99	0			-99	-99	0			-99	-99	0				-99	-99	1			-99	-99	0			-99	-99	0			0	0	0							0	0
426	426	1	-99					-99					-99						-99					-99					-99					0					0	0
428	428	1	-99	0				-99	0				-99	0					-99	1				-99	0				-99	0				1	1
429	429	1	-99	-99	0			-99	-99	0			-99	-99	0				-99	-99	1			-99	-99	0			-99	-99	0			0	0	0			0	0
430	430	1	-99	0				-99	0				-99	0					-99	0				-99	0				-99	0				0	0						1	pf
431	431	1	-99	0				-99	0				-99	0					-99	1				-99	0				-99	0				0	0						0	0
432	432	0	-99	0				-99	0				-99	0					-99	0				-99	0				-99	0				0	0				0	0	0	0
434	434	1	-99	-99	-99	1		-99	-99	-99	0		-99	-99	-99	0			-99	-99	-99	0		-99	-99	-99	0		-99	-99	-99	0		0	0	0	0								0	0
435	435	1	0					0					0						1					0					0					1					0	0
436	436	1	-99	-99	-99	1		-99	-99	-99	0		-99	-99	-99	0			-99	-99	-99	0		-99	-99	-99	0		-99	-99	-99	0		0	0	0	0								0	0
437	437	1	-99	-99	0			-99	-99	0			-99	-99	0				-99	-99	0			-99	-99	0			-99	-99	0			0	0	0							1	pf
438	438	1	-99	-99	0			-99	-99	0			-99	-99	0				-99	-99	0			-99	-99	0			-99	-99	0			0	0	0							0	0
440	440	1	-99	0	0			-99	1	1			-99	0	0				-99	0	0			-99	0	0			-99	0	0			0	0	0					0	0
442	442	1	-99	-99	0			-99	-99	0			-99	-99	0				-99	-99	0			-99	-99	0			-99	-99	0			0	0	0							0	0
443	443	1	-99	0	1			-99	0	1			-99	0	0				-99	0	1			-99	0	0			-99	0	0			0	0	0			0	0	0	0	0	0
444	444	1	-99	1	1	0		-99	1	1	0		-99	0	0	0			-99	0	0	0		-99	0	0	0		-99	0	0	0		0	0	0	0		0	0			0	0
445	445	1	0					0					0						0					0					0					0					0	0									pf
450	450	1	-99	0				-99	0				-99	0					-99	1				-99	0				-99	0				0	0				0	0	1	pf
452	452	1	-99	-99	0			-99	-99	0			-99	-99	0				-99	-99	1			-99	-99	0			-99	-99	0			0	0	0			0	0	0	0	0	0
455	455	1	-99	-99	-99	1	0	-99	-99	-99	0	0	-99	-99	-99	0	0		-99	-99	-99	1	1	-99	-99	-99	0	0	-99	-99	-99	0	0	0	0	0	0	0	0	0	0	0	0	0			0	0	pf
456	456	1	-99	-99	-99	0		-99	-99	-99	0		-99	-99	-99	0			-99	-99	-99	0		-99	-99	-99	0		-99	-99	-99	0		0	1	1	1		0	0	0	0	0	0	0	0
457	457	1	-99	-99	1	0		-99	-99	1	0		-99	-99	0	0			-99	-99	0	0		-99	-99	0	0		-99	-99	0	0		0	0	0	0		0	0	0	0	0	0	0	0
461	461	1	-99	-99	1			-99	-99	1			-99	-99	0				-99	-99	0			-99	-99	0			-99	-99	0			0	0	0			0	0	0	0
462	462	1	-99	0				-99	0				-99	0					-99	0				-99	0				-99	0				0	0				0	0	0	0
463	0463A	1	-99	-99	-99	0		-99	-99	-99	0		-99	-99	-99	0			-99	-99	-99	0		-99	-99	-99	0		-99	-99	-99	0		0	0	0	0		0	0	0	0	0	0	0	0
463	0463B	0	-99	-99	-99	0		-99	-99	-99	0		-99	-99	-99	0			-99	-99	-99	0		-99	-99	-99	0		-99	-99	-99	0		0	0	0	0		0	0	0	0	0	0	0	0
465	465	1	-99	-99	0			-99	-99	0			-99	-99	0				-99	-99	1			-99	-99	0			-99	-99	0			0	0	0			0	0	0	0	0	0
466	466	1	-99	1	0			-99	0	0			-99	0	0				-99	0	0			-99	0	0			-99	0	0			0	0	0					0	0	0	0
467	467	1	0	0				1	1				1	0					0	0				0	0				0	0				0	0				0	0	0	0
468	468	1	-99	-99	0			-99	-99	0			-99	-99	0				-99	-99	0			-99	-99	0			-99	-99	0			0	0	0					0	0	0	0
469	469	1	-99	0				-99	1				-99	0					-99	0				-99	0				-99	1				1	1				0	0	0	0
474	474	1	-99	-99	1			-99	-99	0			-99	-99	0				-99	-99	0			-99	-99	0			-99	-99	0			0	0	0			0	0			0	0
475	475	1	-99	-99	-99	-99	-99	-99	-99	-99	-99	-99	-99	-99	-99	-99	-99		-99	-99	-99	-99	-99	-99	-99	-99	-99	-99	-99	-99	-99	-99	-99	0	0	0	0	0			0	0	0	0	0	0	0	0
476	476	1	-99	1				-99	1				-99	0					-99	0				-99	0				-99	0				0	0				0	0	0	0
477	477	1	-99	-99	1			-99	-99	0			-99	-99	0				-99	-99	0			-99	-99	0			-99	-99	0			1	1	1			0	0	0	0	0	0
478	478	1	0					0					0						0					0					0					0
479	479	1	-99	-99	0			-99	-99	0			-99	-99	0				-99	-99	1			-99	-99	0			-99	-99	0			0	0	0			0	0	0	0	0	0
482	482	1	-99	-99	0			-99	-99	0			-99	-99	0				-99	-99	1			-99	-99	0			-99	-99	0			0	0	0			0	0	0	0	0	0
484	484	1	1	0				0	0				0	0					1	0				0	0				0	0				0	0				0	0	0	0
485	485	1	-99	0	0			-99	0	0			-99	0	0				-99	0	1			-99	0	0			-99	0	0			0	0	0			0	0			0	0
486	486	1	-99	-99	0			-99	-99	0			-99	-99	0				-99	-99	1			-99	-99	0			-99	-99	0			0	0	0			0	0	0	0	1	pf
487	487	1	-99	-99	-99	0		-99	-99	-99	0		-99	-99	-99	0			-99	-99	-99	1		-99	-99	-99	0		-99	-99	-99	0		0	1	1	1		0	0	0	0	0	0	0	0
489	489	1	-99	-99	-99	0		-99	-99	-99	0		-99	-99	-99	0			-99	-99	-99	0		-99	-99	-99	0		-99	-99	-99	0		1	1	1	1		0	0	0	0	0	0	0	0
491	491	1	1	0				1	0				0	0					0	0				0	0				1	0				0	0				0	0	0	0
493	493	1	-99	0				-99	0				-99	0					-99	0				-99	0				-99	0				0	0				0	0	0	0
495	495	1	-99	-99	0	0		-99	-99	0	0		-99	-99	0	0			-99	-99	0	0		-99	-99	0	0		-99	-99	0	0		0	0	0	0		0	0	0	0	0	0	0	0
496	496	1	-99	-99	1			-99	-99	1			-99	-99	0				-99	-99	0			-99	-99	0			-99	-99	0			1	1	1			0	0	0	0	1	pf					pf
499	499	1	-99	-99	-99	0		-99	-99	-99	0		-99	-99	-99	0			-99	-99	-99	0		-99	-99	-99	0		-99	-99	-99	0		0	0	0	0		0	0	0	0	0	0	0	0
501	501	1	0					0					0						0					0					0					0					0	0
502	502	1	-99	0	0			-99	1	0			-99	0	0				-99	1	1			-99	0	0			-99	0	0			0	0	0			0	0	0	0	0	0
503	503	1	-99	0	0			-99	0	0			-99	0	0				-99	0	0			-99	0	0			-99	0	0			0	0	0			0	0	0	0	0	0
504	504	1	-99	1	0			-99	0	0			-99	0	0				-99	0	0			-99	0	0			-99	0	0			0	0	0			0	0	0	0	0	0
505	505	1	-99	-99	-99	-99	1	-99	-99	-99	-99	0	-99	-99	-99	-99	0		-99	-99	-99	-99	0	-99	-99	-99	-99	0	-99	-99	-99	-99	0	0	1	1	1	1	0	0					0	0	0	0
506	506	1	-99	-99	-99	1	0	-99	-99	-99	1	0	-99	-99	-99	0	0		-99	-99	-99	1	0	-99	-99	-99	0	0	-99	-99	-99	0	0	0	0	0	0	0			0	0	0	0	0	0	0	0
508	508	1	-99	0	0	0		-99	1	1	0		-99	0	0	0			-99	0	0	0		-99	0	0	0		-99	0	0	0		1	1	1	1		0	0	0	0			0	0
509	509	1	-99	-99	1	0		-99	-99	0	0		-99	-99	0	0			-99	-99	1	0		-99	-99	0	0		-99	-99	0	0		0	0	0	0		0	0	0	0	0	0	0	0			pf
510	510	1	-99	0				-99	0				-99	0					-99	0				-99	0				-99	0				0	0				0	0	0	0
511	511	1	-99	1	0			-99	0	0			-99	0	0				-99	0	0			-99	0	0			-99	0	0			1	0	0			0	0	1	pf	1	pf
512	512	1	-99	1				-99	0				-99	0					-99	0				-99	0				-99	0				0	1				0	0	0	0
514	514	1	-99	-99	-99	-99		-99	-99	-99	-99		-99	-99	-99	-99			-99	-99	-99	-99		-99	-99	-99	-99		-99	-99	-99	-99		0	0	0	0		0	0	0	0							po
515	515	1	-99	1	0			-99	1	0			-99	0	0				-99	0	0			-99	0	0			-99	0	0			1	1	1			0	0	0	0	0	0
518	518	1	-99	0				-99	0				-99	0					-99	0				-99	0				-99	0				0	0				0	0
519	519	1	-99	-99	0			-99	-99	0			-99	-99	0				-99	-99	0			-99	-99	0			-99	-99	0			1	1	1			0	0	0	0	0	0
520	520	1	-99	-99	-99	-99	-99	-99	-99	-99	-99	-99	-99	-99	-99	-99	-99		-99	-99	-99	-99	-99	-99	-99	-99	-99	-99	-99	-99	-99	-99	-99	0	0	0	0	0	0	0					0	0	0	0
521	521	1	0	0				1	1				0	0					0	0				0	0				0	0				0	0				0	0	0	0
523	523	1	1	0				0	0				0	0					0	0				0	0				0	0				0	0				0	0	0	0
525	525	1	-99	1	0			-99	0	0			-99	0	0				-99	0	0			-99	0	0			-99	0	0			0	0	0			0	0	0	0	0	0
528	528	0	-99	-99	0			-99	-99	0			-99	-99	0				-99	-99	0			-99	-99	0			-99	-99	0			0	0	0			0	0	0	0	0	0
529	529	0	-99	0				-99	0				-99	0					-99	1				-99	0				-99	0				0	0				0	0	0	0
530	530	1	-99	-99	-99	0		-99	-99	-99	0		-99	-99	-99	0			-99	-99	-99	0		-99	-99	-99	0		-99	-99	-99	0		0	0	0	0						0	0	0	0
531	531	1	-99	-99	-99	0		-99	-99	-99	0		-99	-99	-99	0			-99	-99	-99	1		-99	-99	-99	0		-99	-99	-99	0		0	0	0	0				0	0	0	0	0	0
534	534	1	-99	-99	0			-99	-99	0			-99	-99	0				-99	-99	0			-99	-99	0			-99	-99	0			0	0	0					0	0
535	535	1	-99	0				-99	0				-99	0					-99	0				-99	0				-99	0				0	0				0	0	0	0
536	536	1	-99	-99	0			-99	-99	0			-99	-99	0				-99	-99	1			-99	-99	0			-99	-99	0			0	1	1					0	0
537	537	1	-99	1	0			-99	0	0			-99	0	0				-99	0	0			-99	0	0			-99	0	0			0	0	0			0	0	0	0	0	0
538	538	1	0					0					0						0					0					0					1					0	0
539	539	1	-99	-99	0			-99	-99	0			-99	-99	0				-99	-99	1			-99	-99	0			-99	-99	0			0	0	0			0	0	0	0	0	0
540	540	1	-99	-99	0			-99	-99	0			-99	-99	0				-99	-99	0			-99	-99	0			-99	-99	0			0	0	0					0	0	0	0
541	541	1	-99	0	0			-99	0	0			-99	0	0				-99	0	0			-99	0	0			-99	0	0			0	0	0			0	0	0	0	0	0
546	546	1	1					0					0						1					0					0					0					0	0
548	548	1	-99	-99	-99	0		-99	-99	-99	0		-99	-99	-99	0			-99	-99	-99	0		-99	-99	-99	0		-99	-99	-99	0		0	0	0	0						0	0
549	549	1	0	0				0	0				0	0					1	1				0	0				0	0				0	1				0	0	0	0
550	550	1	0					0					0						1					0					0					1
551	551	1	-99	-99				-99	-99				-99	-99					-99	-99				-99	-99				-99	-99				0	0				0	0	0	0
552	552	1	-99	-99	0			-99	-99	1			-99	-99	0				-99	-99	1			-99	-99	0			-99	-99	0			0	0	0			0	0	0	0							pm
553	0553A	1	-99	1	0			-99	1	0			-99	0	0				-99	0	0			-99	0	0			-99	0	0			0	0	0			1	pf	0	0	0	0
553	0553B	1	-99	1	0			-99	1	0			-99	0	0				-99	0	0			-99	0	0			-99	0	0			0	0	0			1	pf	0	0	0	0
554	554	1	0					0					0						0					0					0					0					0	0
556	556	1	-99	-99	-99	0		-99	-99	-99	0		-99	-99	-99	0			-99	-99	-99	0		-99	-99	-99	0		-99	-99	-99	0		0	0	0	0						0	0
557	557	1	1	1				0	0				0	0					0	0				0	0				0	0				1	1				0	0	0	0
558	558	1	-99	-99	0			-99	-99	0			-99	-99	0				-99	-99	0			-99	-99	0			-99	-99	0			0	0	0			0	0	0	0	0	0
561	561	1	-99	-99	0			-99	-99	0			-99	-99	0				-99	-99	0			-99	-99	0			-99	-99	0			1	1	1					0	0	0	0					pf
562	562	1	-99	0				-99	0				-99	0					-99	0				-99	0				-99	0				0	0				0	0
563	563	1	0					0					0						0					0					0					0					0	0
564	564	1	-99	-99	-99	1		-99	-99	-99	0		-99	-99	-99	0			-99	-99	-99	0		-99	-99	-99	0		-99	-99	-99	0		0	0	0	0						0	0	0	0
566	566	1	-99	-99	0			-99	-99	0			-99	-99	0				-99	-99	1			-99	-99	0			-99	-99	0			1	1	1					0	0	0	0
567	567	1	-99	-99	-99	1	0	-99	-99	-99	0	0	-99	-99	-99	0	0		-99	-99	-99	1	1	-99	-99	-99	0	0	-99	-99	-99	0	0	0	1	0	0	0									0	0
568	568	1	-99	1	0	0	1	-99	0	0	0	0	-99	0	0	0	0		-99	1	1	1	0	-99	0	0	0	0	-99	0	0	0	0	0	0	0	0	0			0	0					0	0
569	569	1	-99	-99	-99	0		-99	-99	-99	0		-99	-99	-99	0			-99	-99	-99	0		-99	-99	-99	0		-99	-99	-99	0		1	1	1	1						0	0	0	0
570	570	1	0	-99	-99	-99	-99	0	-99	-99	-99	-99	0	-99	-99	-99	-99		0	-99	-99	-99	-99	0	-99	-99	-99	-99	0	-99	-99	-99	-99	1	0	0	0	0	0	0							0	0
571	571	1	-99	-99	0	0	0	-99	-99	1	1	1	-99	-99	0	0	0		-99	-99	0	0	0	-99	-99	0	0	0	-99	-99	0	0	0	0	0	0	0	0					0	0			0	0
573	573	1	-99	-99	-99	0		-99	-99	-99	0		-99	-99	-99	0			-99	-99	-99	1		-99	-99	-99	0		-99	-99	-99	0		0	0	0	0								0	0
574	574	1	-99	-99	0			-99	-99	0			-99	-99	0				-99	-99	0			-99	-99	0			-99	-99	0			0	0	0					0	0	1	pf
576	576	0	-99	1	0			-99	0	0			-99	0	0				-99	0	1			-99	0	0			-99	0	0			1	0	1					0	0
577	577	1	-99	-99	1	0	0	-99	-99	0	1	0	-99	-99	0	0	0		-99	-99	0	1	0	-99	-99	0	0	0	-99	-99	0	0	0	0	1	0	1	0					0	0
578	578	0	1	0				1	0				1	0					0	1				0	0				0	0				0	0				1	pf	0	0
581	0581A	1	-99					-99					-99						-99					-99					-99					0					0	0
581	0581B	1	-99					-99					-99						-99					-99					-99					0					0	0
582	582	1	-99	0				-99	0				-99	0					-99	0				-99	0				-99	0				0	0				0	0	0	0
583	583	1	-99	1	0			-99	1	1			-99	0	0				-99	1	0			-99	0	0			-99	0	0			0	0	0					0	0	0	0
585	585	1	-99	0				-99	0				-99	0					-99	0				-99	0				-99	0				0	0						0	0
586	0586A	1	0					0					0						0					0					0					1					1	pf
586	0586B	1	0					0					0						0					0					0					1					1	pf
589	589	1	-99	0				-99	0				-99	0					-99	0				-99	0				-99	0				0	0						1	pf
591	591	1	1	0				0	0				0	0					0	0				0	0				0	0				1	0				0	0									pm
594	594	0	-99	-99	-99	0		-99	-99	-99	0		-99	-99	-99	0			-99	-99	-99	1		-99	-99	-99	0		-99	-99	-99	0		0	0	0	1								0	0
595	595	1	-99	1	0			-99	0	0			-99	0	0				-99	0	1			-99	0	0			-99	0	0			0	0	0					0	0
596	596	1	-99	-99	0			-99	-99	0			-99	-99	0				-99	-99	0			-99	-99	0			-99	-99	0			0	0	0							0	0
598	598	1	-99	-99	0			-99	-99	0			-99	-99	0				-99	-99	1			-99	-99	0			-99	-99	0			0	0	0							0	0
599	599	1	-99	-99	-99	0		-99	-99	-99	0		-99	-99	-99	0			-99	-99	-99	0		-99	-99	-99	0		-99	-99	-99	0		0	0	0	0								0	0
601	601	1	-99	-99	-99	-99	1	-99	-99	-99	-99	0	-99	-99	-99	-99	0		-99	-99	-99	-99	0	-99	-99	-99	-99	0	-99	-99	-99	-99	0	0	0	0	0	0									0	0	pm
602	602	1	-99	0	0			-99	0	0			-99	0	0				-99	1	0			-99	0	0			-99	0	0			0	0	0
604	604	1	-99	-99	0			-99	-99	0			-99	-99	0				-99	-99	0			-99	-99	0			-99	-99	0			0	0	0							1	pv
606	606	1	-99	-99	0			-99	-99	0			-99	-99	0				-99	-99	1			-99	-99	0			-99	-99	0			0	0	0							1	pf
607	607	1	-99	-99	-99	-99	0	-99	-99	-99	-99	0	-99	-99	-99	-99	0		-99	-99	-99	-99	1	-99	-99	-99	-99	0	-99	-99	-99	-99	0	0	0	0	0	0									0	0
608	608	1	-99	1				-99	0				-99	0					-99	1				-99	0				-99	0				0	0						0	0
609	609	1	-99	-99	-99	0		-99	-99	-99	0		-99	-99	-99	0			-99	-99	-99	0		-99	-99	-99	0		-99	-99	-99	0		0	0	0	0								0	0
610	610	1	0					0					0						0					0					0					0					0	0
611	611	1	-99	-99	0			-99	-99	0			-99	-99	0				-99	-99	0			-99	-99	0			-99	-99	0			0	0	0							0	0
612	612	1	-99	0				-99	0				-99	0					-99	1				-99	0				-99	0				0	0						0	0
613	613	1	-99	-99	-99	0		-99	-99	-99	0		-99	-99	-99	0			-99	-99	-99	0		-99	-99	-99	0		-99	-99	-99	0		0	1	1	1						0	0	0	0
614	614	1	-99					-99					-99						-99					-99					-99					0					0	0
615	615	1	-99	-99	-99	-99	0	-99	-99	-99	-99	0	-99	-99	-99	-99	0		-99	-99	-99	-99	1	-99	-99	-99	-99	0	-99	-99	-99	-99	0	0	0	0	0	0									0	0
616	616	1	-99	-99	0			-99	-99	0			-99	-99	0				-99	-99	0			-99	-99	0			-99	-99	0			0	0	0							0	0
618	618	0	-99	-99	0			-99	-99	0			-99	-99	0				-99	-99	1			-99	-99	0			-99	-99	0			0	0	0							0	0
621	621	1	-99	-99	0			-99	-99	0			-99	-99	0				-99	-99	0			-99	-99	0			-99	-99	0			0	0	0							0	0
622	622	1	-99	-99	0			-99	-99	0			-99	-99	0				-99	-99	0			-99	-99	0			-99	-99	0			0	0	0							0	0
623	623	1	-99	0				-99	0				-99	0					-99	1				-99	0				-99	0				0	0
625	625	1	-99	-99	-99	0		-99	-99	-99	0		-99	-99	-99	0			-99	-99	-99	0		-99	-99	-99	0		-99	-99	-99	0		0	0	0	0								0	0
626	626	1	-99	-99	-99	-99	0	-99	-99	-99	-99	0	-99	-99	-99	-99	0		-99	-99	-99	-99	0	-99	-99	-99	-99	0	-99	-99	-99	-99	0	0	0	0	0	0	0	0
627	627	1	-99	-99	0			-99	-99	0			-99	-99	0				-99	-99	1			-99	-99	0			-99	-99	0			1	1	0
630	630	1	-99	0				-99	0				-99	0					-99	1				-99	0				-99	0				0	0						0	0
631	631	1	0	1				1	0				0	1					1	0				0	0				0	0				0	0				0	0
634	634	1	-99	-99	0			-99	-99	0			-99	-99	0				-99	-99	1			-99	-99	0			-99	-99	0			1	1	1							1	pf
635	635	1	-99	1	1			-99	0	0			-99	0	0				-99	1	0			-99	0	0			-99	0	0			0	0	0					0	0
636	636	1	1	0	0			0	0	0			0	0	0				0	1	0			0	0	0			0	0	0			0	0	0			0	0
637	637	1	-99	-99	-99	1		-99	-99	-99	0		-99	-99	-99	0			-99	-99	-99	1		-99	-99	-99	0		-99	-99	-99	0		0	0	0	0						1	pf	0	0
640	640	1	-99	-99	-99	0		-99	-99	-99	1		-99	-99	-99	0			-99	-99	-99	0		-99	-99	-99	0		-99	-99	-99	0		0	0	0	0								0	0
641	641	1	-99					-99					-99						-99					-99					-99					1					0	0
643	643	1	-99	-99	-99	-99	0	-99	-99	-99	-99	0	-99	-99	-99	-99	0		-99	-99	-99	-99	1	-99	-99	-99	-99	0	-99	-99	-99	-99	0	0	0	0	0	0									0	0
645	645	1	-99	-99	1	0		-99	-99	0	0		-99	-99	0	0			-99	-99	1	1		-99	-99	0	0		-99	-99	0	0		0	0	0	0						0	0
646	646	1	-99	-99	1			-99	-99	0			-99	-99	0				-99	-99	1			-99	-99	0			-99	-99	0			0	1	0							0	0
647	647	1	1	0				0	0				0	0					1	0				0	0				0	0				0	0				0	0	0	0
649	649	1	1	0				0	0				0	0					1	0				0	0				0	0				1	1
651	651	1	-99	-99	-99	-99		-99	-99	-99	-99		-99	-99	-99	-99			-99	-99	-99	-99		-99	-99	-99	-99		-99	-99	-99	-99		0	0	0	0
652	652	1	0	0				0	0				0	0					1	0				0	0				0	0				0	0				0	0
653	653	1	-99	1				-99	0				-99	0					-99	1				-99	0				-99	0				1	1
654	654	1	-99	-99	0			-99	-99	0			-99	-99	0				-99	-99	0			-99	-99	0			-99	-99	0			0	0	0			0	0
655	655	1	-99	-99	-99	0		-99	-99	-99	0		-99	-99	-99	0			-99	-99	-99	0		-99	-99	-99	0		-99	-99	-99	0		0	0	0	0								1	pf
656	656	1	0	0				1	1				0	0					1	1				0	0				0	0				0	0				0	0	0	0
657	0657A	0	-99	0				-99	0				-99	0					-99	0				-99	0				-99	0				0	0						0	0
657	0657B	0	-99	0				-99	0				-99	0					-99	0				-99	0				-99	0				0	0						0	0
658	658	1	-99	-99	0			-99	-99	0			-99	-99	0				-99	-99	0			-99	-99	0			-99	-99	0			0	0	0							1	pf
660	660	1	0	0				1	0				0	0					0	0				0	0				0	0				0	0				0	0
661	0661A	1	-99	1	0			-99	0	0			-99	0	0				-99	1	1			-99	0	0			-99	0	0			1	1	1					0	0
661	0661B	1	-99	1	0			-99	0	0			-99	0	0				-99	1	1			-99	0	0			-99	0	0			1	1	1					0	0
662	662	1	-99					-99					-99						-99					-99					-99					0					0	0
666	0666A	1	1	0				0	0				0	0					0	0				0	0				0	0				0	0				0	0
666	0666B	1	1	0				0	0				0	0					0	0				0	0				0	0				0	0				0	0
667	667	1	-99	0	0			-99	0	0			-99	0	0				-99	1	0			-99	0	0			-99	0	0			0	0	0					0	0
669	669	1	-99	-99	0			-99	-99	0			-99	-99	0				-99	-99	0			-99	-99	0			-99	-99	0			0	0	0							0	0
670	670	1	0					0					0						0					0					0					1
671	671	1	-99	-99	1			-99	-99	0			-99	-99	0				-99	-99	0			-99	-99	0			-99	-99	0			0	0	0							0	0
675	675	1	-99	-99	0			-99	-99	0			-99	-99	0				-99	-99	1			-99	-99	0			-99	-99	0			1	0	0			0	0
676	676	1	-99	-99	0			-99	-99	0			-99	-99	0				-99	-99	1			-99	-99	0			-99	-99	0			0	0	0							0	0
677	677	1	-99	0				-99	0				-99	0					-99	0				-99	0				-99	0				0	0						0	0
678	678	1	-99	-99	0	0		-99	-99	0	0		-99	-99	1	0			-99	-99	0	0		-99	-99	0	0		-99	-99	0	0		0	0	0	0						0	0
679	679	1	-99	0				-99	0				-99	0					-99	1				-99	0				-99	0				0	0						0	0
680	680	1	-99	-99	0			-99	-99	0			-99	-99	0				-99	-99	1			-99	-99	0			-99	-99	0			0	0	0							0	0
681	681	1	-99	-99	0			-99	-99	0			-99	-99	0				-99	-99	0			-99	-99	0			-99	-99	0			0	0	0							0	0
682	682	1	-99					-99					-99						-99					-99					-99					0					0	0
683	683	0	-99	0				-99	0				-99	0					-99	1				-99	0				-99	0				0	0
685	685	1	-99	-99				-99	-99				-99	-99					-99	-99				-99	-99				-99	-99				0	0				0	0
686	686	1	-99	-99	0			-99	-99	0			-99	-99	0				-99	-99	0			-99	-99	0			-99	-99	0			0	0	0					0	0	0	0
689	689	1	0					0					0						1					0					0					0					0	0
690	690	1	-99	0				-99	1				-99	0					-99	0				-99	0				-99	0				0	0						0	0
691	691	0	-99	0				-99	0				-99	0					-99	0				-99	0				-99	0				0	0						0	0
692	692	1	-99	0				-99	0				-99	0					-99	0				-99	0				-99	0				0	0						0	0
694	0694A	1	1					0					0						0					0					0					0					0	0
694	0694B	1	1					0					0						0					0					0					0					0	0
695	695	1	-99	-99	1			-99	-99	0			-99	-99	0				-99	-99	0			-99	-99	0			-99	-99	0			0	0	0							0	0
696	696	1	-99	-99	0			-99	-99	0			-99	-99	0				-99	-99	0			-99	-99	0			-99	-99	0			0	1	0							0	0
699	699	1	-99	-99				-99	-99				-99	-99					-99	-99				-99	-99				-99	-99				0	0				0	0
700	700	1	1					0					0						0					0					0					0					0	0
702	702	1	-99	-99	1	0		-99	-99	1	0		-99	-99	0	0			-99	-99	1	0		-99	-99	0	0		-99	-99	0	0		1	1	1	1						0	0
704	704	1	-99	-99	1	0		-99	-99	0	0		-99	-99	0	0			-99	-99	1	1		-99	-99	0	0		-99	-99	0	0		0	1	1	1						0	0
706	706	1	-99	-99	0			-99	-99	0			-99	-99	0				-99	-99	1			-99	-99	0			-99	-99	0			0	0	0							0	0
707	707	1	-99	-99	1	0		-99	-99	0	0		-99	-99	0	0			-99	-99	1	0		-99	-99	0	0		-99	-99	0	0		0	0	0	0						0	0
708	708	1	-99	-99	0			-99	-99	0			-99	-99	0				-99	-99	1			-99	-99	0			-99	-99	0			0	0	0							0	0
709	709	1	0					0					0						1					0					0					1					0	0
711	711	1	-99	-99	0			-99	-99	0			-99	-99	0				-99	-99	0			-99	-99	0			-99	-99	0			0	0	0							0	0
712	712	1	1	0				0	0				0	0					0	0				0	0				0	0				0	0				0	0
715	715	1	-99	-99	0			-99	-99	0			-99	-99	0				-99	-99	0			-99	-99	0			-99	-99	0			0	0	1							1	pf
716	716	1	-99	-99	0			-99	-99	0			-99	-99	0				-99	-99	0			-99	-99	0			-99	-99	0			0	0	0							1	pf
718	718	1	-99	1	0			-99	0	0			-99	0	0				-99	0	1			-99	0	0			-99	0	0			0	0	0
720	720	1	-99	-99	-99	0		-99	-99	-99	0		-99	-99	-99	0			-99	-99	-99	1		-99	-99	-99	0		-99	-99	-99	0		0	0	0	0								0	0
721	721	1	-99	-99	0			-99	-99	0			-99	-99	0				-99	-99	0			-99	-99	0			-99	-99	0			0	0	0							0	0
722	722	0	-99	-99	-99			-99	-99	-99			-99	-99	-99				-99	-99	-99			-99	-99	-99			-99	-99	-99			0	0	0			0	0
724	724	1	-99	0				-99	0				-99	0					-99	0				-99	0				-99	0				0	0						0	0
726	726	1	-99	-99	0			-99	-99	0			-99	-99	0				-99	-99	0			-99	-99	0			-99	-99	0			0	0	0							0	0
727	727	1	-99	-99	1	0		-99	-99	0	0		-99	-99	1	0			-99	-99	0	0		-99	-99	0	0		-99	-99	0	0		0	0	0	0
728	728	1	-99	-99	0			-99	-99	0			-99	-99	0				-99	-99	0			-99	-99	0			-99	-99	0			0	0	0							1	pf
729	729	1	-99	0				-99	0				-99	0					-99	0				-99	0				-99	0				0	0				0	0
731	731	1	-99	0				-99	0				-99	0					-99	0				-99	0				-99	0				1	1						0	0
732	732	1	1					0					0						1					0					0					0					0	0
734	734	1	-99	-99	-99	0		-99	-99	-99	0		-99	-99	-99	0			-99	-99	-99	0		-99	-99	-99	0		-99	-99	-99	0		0	0	0	0								0	0
735	735	1	-99	-99	-99	0		-99	-99	-99	0		-99	-99	-99	0			-99	-99	-99	0		-99	-99	-99	0		-99	-99	-99	0		1	1	1	0		0	0
736	736	1	-99	-99	0			-99	-99	0			-99	-99	0				-99	-99	0			-99	-99	0			-99	-99	0			0	0	0							0	0
737	737	1	-99	0				-99	0				-99	0					-99	0				-99	0				-99	0				0	0						0	0
739	739	1	1					0					0						0					0					0					0					0	0
740	740	1	-99	-99	0			-99	-99	0			-99	-99	0				-99	-99	0			-99	-99	0			-99	-99	0			0	0	0							0	0
741	741	0	-99	-99	-99	0		-99	-99	-99	0		-99	-99	-99	0			-99	-99	-99	0		-99	-99	-99	0		-99	-99	-99	0		0	0	0	0
742	742	1	1	0				0	0				0	0					0	0				0	0				0	0				0	0				0	0
743	743	1	-99	-99	0	0		-99	-99	1	0		-99	-99	0	0			-99	-99	0	0		-99	-99	0	0		-99	-99	0	0		0	0	0	0						0	0
745	745	1	-99	-99	-99	1	0	-99	-99	-99	0	0	-99	-99	-99	0	0		-99	-99	-99	0	0	-99	-99	-99	0	0	-99	-99	-99	0	0	0	0	0	0	0							1	pf
746	746	1	-99	-99	0			-99	-99	0			-99	-99	0				-99	-99	0			-99	-99	0			-99	-99	0			0	0	0							0	0
748	748	1	-99	-99	-99	0		-99	-99	-99	0		-99	-99	-99	0			-99	-99	-99	0		-99	-99	-99	0		-99	-99	-99	0		0	0	0	0								0	0
749	749	1	-99	-99	1			-99	-99	0			-99	-99	0				-99	-99	1			-99	-99	0			-99	-99	0			0	0	0			0	0			0	0
752	752	1	-99	-99	-99	0		-99	-99	-99	0		-99	-99	-99	0			-99	-99	-99	0		-99	-99	-99	0		-99	-99	-99	0		1	1	0	1								0	0
754	754	1	-99	-99	-99	-99	1	-99	-99	-99	-99	0	-99	-99	-99	-99	0		-99	-99	-99	-99	0	-99	-99	-99	-99	0	-99	-99	-99	-99	0	1	1	1	0	1							0	0	0	0
755	755	1	-99					-99					-99						-99					-99					-99					0					0	0
756	756	1	-99	-99	-99			-99	-99	-99			-99	-99	-99				-99	-99	-99			-99	-99	-99			-99	-99	-99			1	0	0			0	0
759	759	1	-99	1	0			-99	0	0			-99	0	0				-99	0	0			-99	0	0			-99	0	0			0	0	0					0	0	1	pf
760	760	1	-99	1	0			-99	1	0			-99	0	0				-99	0	1			-99	0	0			-99	0	0			0	0	0
761	761	1	0					0					0						1					0					0					0
762	762	0	0					0					0						0					0					0					0
764	764	1	-99	0				-99	0				-99	0					-99	0				-99	0				-99	0				0	0
765	765	1	-99	0	0			-99	1	1			-99	0	0				-99	0	0			-99	0	0			-99	0	0			0	0	0					0	0							pf
766	766	1	-99	-99	-99			-99	-99	-99			-99	-99	-99				-99	-99	-99			-99	-99	-99			-99	-99	-99			0	0	0			0	0			0	0
767	767	0	0					0					0						0					0					0					0					0	0
768	768	0	-99	-99	0			-99	-99	0			-99	-99	0				-99	-99	0			-99	-99	0			-99	-99	0			0	0	0							0	0
770	770	1	-99	-99	-99	0		-99	-99	-99	0		-99	-99	-99	0			-99	-99	-99	0		-99	-99	-99	0		-99	-99	-99	0		0	0	0	0								0	0
771	771	1	-99	-99	-99	0		-99	-99	-99	0		-99	-99	-99	0			-99	-99	-99	0		-99	-99	-99	0		-99	-99	-99	0		1	0	1	1								0	0
772	772	1	-99	-99	0			-99	-99	0			-99	-99	0				-99	-99	0			-99	-99	0			-99	-99	0			0	0	0							0	0
773	773	1	-99	0				-99	0				-99	0					-99	0				-99	0				-99	0				0	0						0	0
774	774	1	-99	-99	1	0		-99	-99	1	0		-99	-99	0	0			-99	-99	0	1		-99	-99	0	0		-99	-99	0	0		0	0	0	0						0	0
775	775	1	-99	-99	-99	-99	0	-99	-99	-99	-99	0	-99	-99	-99	-99	0		-99	-99	-99	-99	0	-99	-99	-99	-99	0	-99	-99	-99	-99	0	0	0	0	0	0									0	0
778	778	1	-99	-99	-99	-99	0	-99	-99	-99	-99	0	-99	-99	-99	-99	0		-99	-99	-99	-99	0	-99	-99	-99	-99	0	-99	-99	-99	-99	0	0	0	0	0	0									0	0
779	779	1	1	0				0	0				0	0					0	0				0	0				0	0				0	0				0	0
780	0780A	0	-99	-99	0			-99	-99	0			-99	-99	0				-99	-99	0			-99	-99	0			-99	-99	0			0	0	0							0	0
780	0780B	0	-99	-99	0			-99	-99	0			-99	-99	0				-99	-99	0			-99	-99	0			-99	-99	0			0	0	0							0	0
784	784	1	0	0				0	0				0	0					1	1				0	0				0	0				0	0						0	0
785	785	1	-99	-99	-99	0		-99	-99	-99	0		-99	-99	-99	0			-99	-99	-99	0		-99	-99	-99	0		-99	-99	-99	1		1	1	1	1								0	0
786	786	1	-99	-99	0			-99	-99	0			-99	-99	0				-99	-99	0			-99	-99	0			-99	-99	0			1	1	1							0	0
787	787	1	-99	-99	1	0		-99	-99	0	0		-99	-99	0	0			-99	-99	0	0		-99	-99	0	0		-99	-99	0	0		0	0	0	0						0	0
789	789	1	-99	-99	-99	-99		-99	-99	-99	-99		-99	-99	-99	-99			-99	-99	-99	-99		-99	-99	-99	-99		-99	-99	-99	-99		0	0	0	0
790	790	1	-99	-99	0			-99	-99	0			-99	-99	0				-99	-99	1			-99	-99	0			-99	-99	0			1	1	1							0	0
792	792	1	-99	-99	-99	-99	-99	-99	-99	-99	-99	-99	-99	-99	-99	-99	-99		-99	-99	-99	-99	-99	-99	-99	-99	-99	-99	-99	-99	-99	-99	-99	0	0	0	0	0
793	793	1	-99	-99	-99	-99	0	-99	-99	-99	-99	0	-99	-99	-99	-99	0		-99	-99	-99	-99	1	-99	-99	-99	-99	0	-99	-99	-99	-99	0	0	0	0	0	0									0	0
794	794	1	-99	-99	-99	0		-99	-99	-99	1		-99	-99	-99	0			-99	-99	-99	0		-99	-99	-99	0		-99	-99	-99	0		1	1	1	1
795	795	1	-99	-99	0	0		-99	-99	0	0		-99	-99	0	0			-99	-99	0	0		-99	-99	0	0		-99	-99	0	0		0	0	0	0
796	796	1	-99	0				-99	0				-99	0					-99	0				-99	0				-99	0				1	1						0	0
797	797	1	-99	-99	0			-99	-99	0			-99	-99	0				-99	-99	0			-99	-99	0			-99	-99	0			0	0	0					0	0	0	0
799	799	1	-99	-99	-99	0		-99	-99	-99	0		-99	-99	-99	0			-99	-99	-99	0		-99	-99	-99	0		-99	-99	-99	0		1	1	1	1								0	0
801	801	1	-99	-99	-99	-99	0	-99	-99	-99	-99	0	-99	-99	-99	-99	0		-99	-99	-99	-99	0	-99	-99	-99	-99	0	-99	-99	-99	-99	0	1	1	1	0	0									0	0
803	803	1	-99	-99	-99	0		-99	-99	-99	0		-99	-99	-99	0			-99	-99	-99	0		-99	-99	-99	0		-99	-99	-99	0		0	0	0	0								0	0
804	804	1	-99	-99	-99	1	0	-99	-99	-99	1	0	-99	-99	-99	0	0		-99	-99	-99	0	0	-99	-99	-99	0	0	-99	-99	-99	1	0	1	1	1	1	1							0	0
805	805	1	-99	0				-99	0				-99	0					-99	1				-99	0				-99	0				0	0						0	0
806	806	1	1	0				0	0				0	0					0	0				0	0				0	0				0	0				0	0
808	808	0	-99	-99	1	0		-99	-99	0	0		-99	-99	0	0			-99	-99	0	0		-99	-99	0	0		-99	-99	0	0		0	0	0	0						0	0
811	811	1	-99	-99	-99	1		-99	-99	-99	1		-99	-99	-99	0			-99	-99	-99	1		-99	-99	-99	0		-99	-99	-99	0		0	0	0	0								0	0
812	812	1	-99	0				-99	0				-99	0					-99	0				-99	0				-99	0				0	0						0	0
815	815	0	-99	-99	-99	0		-99	-99	-99	0		-99	-99	-99	0			-99	-99	-99	0		-99	-99	-99	0		-99	-99	-99	0		0	1	1	0								1	pf
816	816	1	-99	-99	-99	1		-99	-99	-99	0		-99	-99	-99	0			-99	-99	-99	0		-99	-99	-99	0		-99	-99	-99	0		1	0	1	1								0	0
817	817	1	-99	-99	-99	0		-99	-99	-99	0		-99	-99	-99	0			-99	-99	-99	0		-99	-99	-99	0		-99	-99	-99	0		0	0	0	0								0	0
818	818	1	-99	0				-99	0				-99	0					-99	0				-99	0				-99	0				1	1						0	0
819	819	1	-99	-99	0			-99	-99	0			-99	-99	0				-99	-99	0			-99	-99	0			-99	-99	0			0	0	0					0	0	1	pf
820	820	1	-99	-99	0			-99	-99	0			-99	-99	0				-99	-99	0			-99	-99	0			-99	-99	0			0	0	0							0	0
821	821	1	-99	-99	-99	0		-99	-99	-99	0		-99	-99	-99	0			-99	-99	-99	0		-99	-99	-99	0		-99	-99	-99	0		0	0	0	0								0	0
826	826	0	0	0				0	0				0	0					1	0				0	0				0	0				0	0				0	0
828	828	1	-99	0				-99	0				-99	0					-99	0				-99	0				-99	0				0	0						0	0
829	829	0	1					0					0						0					0					0					1					1	pf
[truncated: 206 more columns]
